# Supplementary material for: Ecosystem responses of shallow thermokarst lakes to climate-driven hydrological change: Insights from long-term monitoring of periphytic diatom community composition at Old Crow Flats (Yukon, Canada)
Source: Sci Prog. 2023 Jun 15;106(2):00368504231181452. doi: 10.1177/00368504231181452 (PMC10358572; doi:10.1177/00368504231181452)
Supplement: sj-xlsx-2-sci-10.1177_00368504231181452 - Supplemental material for Ecosystem responses of shallow thermokarst lakes to climate-driven hydrological change: Insights from long-term monitoring of periphytic diatom community composition at Old Crow Flats (Yukon, Canada) [file sj-xlsx-2-sci-10.1177_00368504231181452.xlsx]

## Sheet: Title, Contents
Supplementary Material 2
Title: Ecosystem responses of shallow thermokarst lakes to climate-driven hydrological change: Insights from long-term monitoring of periphytic diatom community composition at Old Crow Flats (Yukon, Canada)
Authors: Mohammed, Wathiq J, Lauren A. MacDonald, Kathryn E. Thomas, Ian McDonald, Kevin W. Turner, Brent B. Wolfe, Roland I. Hall.
Contents
Worksheet 1: Diatom relative abundance (%) data for the 14 long-term monitorong lakes in Old Crow Flats (2008-2019)
Worksheet 2: Water isotope data (δ18OI (‰), E/I ratios) for samples collected in the fall from the 14 long-term monitorong lakes in Old Crow Flats (2008-2019)
Worksheet 3: Diatom relative abundance (%) data for the spatial data set lakes in Old Crow Flats (2008-2009)
Worksheet 4: Environment variable data (water chemistry, water isotopes) for the spatial data set lakes in Old Crow Flats (2008-2009)

## Sheet: 1. LTM Diatom % abundance data
Worksheet 1: Diatom relative abundance (%) data for the 14 long-term monitorong lakes in Old Crow Flats (2008-2019). Taxon names for the codes presented here are in Table 2 of the manuscript.
Lake-Year	AchMin	AmhPle	AmpCop	AmpPed	AstFor	BraMic	CalBac	CarHal	CocLin	CymNeo	DiaTen	EncMic	EncMin	EncNeo	EncObs	EncRei	EncSil	EncVen	EolMin	EpiAdn	EpiGib	EunBil	EunSpp	FalPyg	FraCap	FraExi	FrafMes	FraPer	FraTen	FruAmpl	GomAcu	GomAng	GomCap	GomGra	GomLip	GomMic	GomPum	GomSp1	GomSub	GomTru	HipCap	KobSub	NavCrc	NavCrn	NavRad	NavTri	NitAmp	NitFon	NitPal
OCF06-08	81.6024	0	0	0	0	8.01187	0	0	0	0	0	0	0	0	0	0	0	0	0	0	0	0	0	0	0	0	0	0	0	0	0	1.48368	2.07715	1.78042	0	0	0	0	0	0	0	0	1.48368	0	0	0	0	0	0
OCF06-09	0.422833	0	0	0	0	0	0	0	97.2516	0	0	0	0	0	0	0	0	0	0	0	0	0	0	0	0	0	0	0	0	0	0	0.634249	0	0	0	0	0	0	0	0	0	0	0	0	0	0	0	0	1.2685
OCF06-10	4.77327	0	0	0	0	0	0	0	68.4964	0	0	0	0	0	0	0	0	0	0	0	26.4916	0	0	0	0	0	0	0	0	0	0	0	0	0	0	0	0	0	0	0	0	0	0.238663	0	0	0	0	0	0
OCF06-11	3.34346	0	0	0	0	0	0	0	86.6261	0	0	0	0	0	0	0	0	0	0	0.911854	0	0	0	0	0	0	0	0	0	0	0	2.12766	0	0	0	0	0	0	0	0	0	0	0	0	0	0	0	0	6.99088
OCF06-12	29.8137	0	0	0	0	1.55279	0	0	45.9627	0	0	0	0	0	0	0	0	0	0	10.559	0	0	0	0	0	0	0	0	0	0	0	3.72671	0	0	0	0	0	0	0	0	0	0	0.310559	0	0.621118	0	0	0	5.90062
OCF06-13	4.47761	0	0	0	0	0	0	0	91.0448	0	0	0	0	0	0	0	0	0	0	3.58209	0	0	0	0	0	0	0	0	0	0	0	0.298508	0	0	0	0	0	0	0	0	0	0	0	0	0	0	0	0	0.597015
OCF06-14	3.78549	0	0	0	0	0	0	0	79.4953	0	0	0	0	0	0	0	1.26183	0	0	0.946372	0	0	0	0	0	0	3.15457	0	0	0	0	0	0	0	0	0	0	0	0	0	0	0	0	0	0	0	0	0	9.46372
OCF06-16	59.7523	0	0	0	0	0	0	0	20.1238	0	0	0	0	0	0	0	0	0	0	1.23839	0	0	0	0	0	0	0.619195	0	0	0	1.23839	0.309598	0	0	0	0.309598	0	0	0	0	0	0	0	0	0	0	0	0	16.4087
OCF06-17	15.894	0	0	0	0	0	0	0	54.9669	0	0	0	0	0	0	0	0	0	0	14.2384	0	0	0	0	0	0	0	0	0	0	0	0	0	0	0	0	0	0	0	0	0	0	2.98013	0	0	0	1.65563	0	4.96689
OCF06-18	15.1316	0	0	0	0	0	0	0	35.8553	0	0	0.657895	0	0	0	0	1.31579	0	2.96053	2.63158	0.657895	0	0	0	0	0	3.94737	0	0.328947	0	0	12.1711	0	0.328947	0	0	0	0	0	0	0	0	0.986842	1.97368	0.657895	0	4.60526	3.28947	3.28947
OCF06-19	15.9609	0	0	0	0	0	0	0	52.443	0	0	0	0	0	0	0	0.977199	0	0	0.651466	0	0	0	0	0	0	0.325733	0	0	0	0	12.0521	0	1.9544	0	0	0	0	0	0	0	0	0.325733	1.9544	0.977199	0.325733	1.62866	1.62866	1.9544
OCF11-08	10.1695	0	0	0	0	0	0	0	44.6328	0	0	0	0	0	0.564972	0	0	0	0	9.03955	0	0	0	0	0	0	0	0	0	0	1.69492	9.60452	0	0	0	0	0	0	0	0	0	0	1.41243	0	0.847458	0	0	0	7.06215
OCF11-09	13.3987	0	0	0	0	0	0	0	14.0523	0	0	0	0	0	0	0	0	0	0	49.3464	0	0	0	0	0	0	1.96078	0	0	0	0	2.94118	0	0	0	0	0	0	0	0.326797	0	0	0	0	0	0	0	0	7.84314
OCF11-10	2.19436	0	0	0	0	0	0	0	92.163	0	0	0	0	0	0	0	0	0	0	4.38871	0	0	0	0	0	0	0	0	0	0	0	0	0	1.25392	0	0	0	0	0	0	0	0	0	0	0	0	0	0	0
OCF11-11	1.55763	0	0	0	0	0	0	0	79.7508	0	0	0	0	2.49221	0	0	0	0	0	1.86916	0	0	0	0	0	0	0	0	0	0	0	3.11526	0	0	0	0	0	0	0	0	0	0	0	0	0	0	0	0	4.6729
OCF11-12	15.4079	0	0	0	0	0.302115	0	0	14.5015	0	0	0	0	0	0	0	0	0	0	59.8187	0	0	0	0	0	0	1.51057	0	0	0	0	3.32326	0	0	0	0	0	0	0	1.81269	0	0	0.60423	0	0	0	0	0	2.71903
OCF11-13	9.40439	0	0	0	0	0	0	0	47.0219	0	0	0	0	0	0	0	0	0	0	35.4232	0	0	0	0	0	0	0	0	0	0	0	3.44828	0	0	0	0	0	0	0	0	0	0	0	0	0	0	0	0	2.50784
OCF11-14	33.5505	0	0	0	0	0	0	0	26.7101	0	0	0	0	0.651466	0	0	0	0	0	9.12052	0	0	0	0	0	0	2.60586	0	0	0	0.651466	7.16612	0	0.651466	0	0	0	0	0	1.62866	0	0	2.9316	0	0.651466	0	0.977199	0	6.51466
OCF11-16	23.7942	0	0	0	0	0	0	0	2.57235	0	0	0	0	0	0	0	1.92926	0	0	26.045	0	0	0	0	0	0	10.6109	0	0	0	0	6.10932	0	1.28617	0	0	0	0	0	0.643087	0	0	2.2508	0.643087	2.57235	0	0.96463	0	12.2186
OCF11-18	0.3125	0	0	0	0	0	0	0	98.75	0	0	0	0	0	0	0	0	0	0	0	0	0.3125	0	0	0	0	0	0	0	0	0	0.3125	0	0	0	0	0	0	0	0	0	0	0	0	0	0	0	0	0
OCF11-19	6.90789	0	0	0	0	0	0	0	69.0789	0	0	0	0.328947	0	0	0	0	0	1.31579	7.23684	0	0	0	0	0	0	0	0	0	0	0.986842	3.28947	0	1.31579	0.986842	0	0	0	0.657895	0	0	0	0.328947	0	0.986842	0	0	0.328947	3.61842
OCF19-09	28.481	0	0	0	0	0	0	0	31.3291	0	0	0	0	1.26582	0	0	0	0	0	8.86076	0.316456	0	0	0	0	0	1.89873	0	3.48101	0	0	6.01266	0	0	0	0	0	0	0	1.89873	0	0	0	0	0	0	0	0	12.6582
OCF19-10	16.2338	0	0	0	0	0	0	0	44.1558	0	0	0	0.649351	0	0	0	0	0	0	14.9351	4.87013	0	0	0	0	0	0.324675	0	2.5974	0	0.974026	6.49351	0	0	0	0	0	0	0	0.974026	0	0	0.974026	0	0	0	0	0	6.81818
OCF19-11	64.1745	0	0	0	0	0	0	0	8.41122	0	0	0	0	0	0	0	0	0	0	2.49221	8.09969	0	0	0	0	0	0	0	6.23053	0	0	6.54206	0	0	0	0	0	0	0	0	0	0	0	0	0	0	0	0	4.04984
OCF19-12	87.8338	0	0	0	0	0	0	0	0.296736	0	0	0	0	0	0	0	0	0	0	0	0	0	0	0	0	0	0	0	0	0	0	0.296736	0	0	0	0	0	0	0	0	0	7.12166	0	1.78042	0	0	0	0	1.18694
OCF19-13	66.7614	0	0	0	0	0	0	0	0.284091	0	0	0	0	0	0	0	0	0	0	0.568182	2.27273	0	0	0	0	0	0	0	0	0	0.284091	13.6364	0	0	0	0	0	0	0	1.70455	0	1.70455	0	1.98864	0.568182	1.98864	0	0	8.23864
OCF19-14	72.8614	0	0	0	0	0	0.294985	0	1.17994	0	0	1.17994	0	0	0	0	0.589971	0	0	1.17994	0.294985	0	0	0	0	0	1.47493	0	0	0	0	7.37463	0	0	0	0	0	0	0	0	0	5.30973	0.294985	3.83481	1.17994	0	0	0	2.94985
OCF19-16	56.9697	0	0	0	0	0	0	0	0.30303	0	0	2.42424	0	0	0	0	0	0	0	1.51515	5.15151	0	0	0	0	0	6.66667	0	0	0	0.606061	4.84848	0	0	0	0	0	0	0	0	0	2.42424	2.42424	3.33333	2.72727	0.30303	0	0.30303	9.09091
OCF19-17	81.9277	0	0	0	0	0	0	0	0.301205	0	0	1.80723	0	0	0	0	0	0	0	0	0	0	0	0	0	0	0	0	0	0	0	12.3494	0.60241	0	0	0	0	0	0	0.301205	0	0	0	0	0	0.60241	0	0	2.10843
OCF19-18	72.1875	0	0	0	0	0	0	0	3.125	0	0	0.625	0	0	0	0	0	0	0.3125	0	0	0	0	0	0	0	0	0	0	0	0	21.875	0	0	0	0	0	0	0	0	0	0	0.3125	0.625	0	0	0	0	0.9375
OCF19-19	62.987	0	0	0	0	0	0	0	15.5844	0	0	0.649351	0	0	0	0	0.649351	0	0	3.8961	0	0	0	0	0	0	0	0	0	0	0	13.961	0	0	0	0.324675	0	0	0	0	0	0	0.324675	0	0	0	0	0	0.974026
OCF26-08	17.7515	0	0	0	0	0	0	0	0	0	0	0	2.36686	0	0	0	0	0	0	0	0	0	1.18343	0	0	0	11.5385	0	5.32544	0	0	1.47929	0	0.887574	0	0	0	0	0	0	0	0	0	0	0	0	0	0	10.0592
OCF26-09	23.4921	0	0	0	0	0	0	0	0.31746	0	0	0	0	2.85714	0	0	0	0	0	0	0	2.22222	0.31746	0	0	0	4.7619	0	0	4.7619	1.26984	3.80952	0	0	0	0	0	0	0	0	0	0	0	5.39683	0	0	0	0	4.7619
OCF26-10	20.3704	0	0	0	0	0.925926	0	0	0	0	0	0	0	5.55556	0	0	0	0	0	0	0	0	2.46914	0	0	0	6.48148	0	0	0	0	9.25926	0.925926	0	0	0	0	0	0	0	0	0	5.8642	0	0	0	0	0	11.7284
OCF26-11	23.913	0	0	0	0	0	0	0	0	0	0	0	7.14286	0	0	0	0	0	0	0	0	0	0.621118	0	0	0	6.21118	0	1.24224	0.931677	0.621118	9.62733	0	0	0	0	0	0	0	0	0	0	5.59006	0	0	0	0	0	31.9876
OCF26-12	39.8148	0	0.617284	0	0	1.23457	0	0	0.617284	0	0	0	0	0	0	0	0	0	1.85185	0	0	0.617284	0	0	0	0	1.85185	0	0.925926	0	0	0	0	2.77778	0	0	0	0	0	0	0	1.85185	2.46914	1.85185	0.617284	0	0	0	10.1852
OCF26-13	35.514	0	0	0	0	7.78816	0	0	0	0	0	0	0	1.55763	0	0	2.18069	0	0	0	0	0	0	0	0	0	7.78816	0	0.623053	0	0.623053	2.49221	0	0.934579	0	0	0	0	0	1.86916	0	1.24611	2.49221	0.623053	0.934579	0	0	0	16.8224
OCF26-14	49.0446	0	0	0	0	3.18471	0	0	0.318471	0	0	0	0	0.636943	0	0	1.59236	0	0	0	0	0.318471	0	0	0	0	7.00637	0	0	0	1.91083	2.54777	0	0	0	0	0	0	0	1.91083	0	0	1.91083	1.27389	0	0	1.59236	0	11.465
OCF26-16	27.1028	0	0	0	0	0.934579	0	0	0	0	0	4.36137	0	1.24611	0	0	1.24611	0	0	0	0.623053	4.36137	1.86916	0	0	0	9.03427	0	0	0	0.623053	5.29595	1.24611	0	0	0	0	0	0	0	0	0	3.73832	1.24611	0.623053	0	0	0	4.98442
OCF26-17	32.1526	0	0.27248	0	0	0.817439	0	0	0	0	0	2.99728	0	0.27248	0	0	0	0	0.544959	0	0	0.544959	3.26975	0	0	0	8.44687	0	1.90736	0	1.08992	2.17984	1.3624	2.17984	0	0.544959	0	0	0	1.90736	0	0	0	0.27248	0	0	0	0.27248	3.26975
OCF26-18	70.1807	0	0	0	0	0	0	0	0	0	0	0	0	0	0	0	0.903615	0	1.20482	0	0	1.80723	0.301205	0	0	0.903615	0.903615	0	0.301205	0	0.60241	3.91566	0	2.10843	0	0	0	0	0	0.60241	0	0	0.60241	0.301205	0.301205	0	0	0	1.20482
OCF26-19	29.9685	0	0.630915	0	0	0.946372	0	0	0	0	0	1.89274	0.946372	0	0	0	0	0	2.2082	0	0	1.26183	0.630915	0	0	0	6.62461	0	0.315457	0	0	2.52366	0	2.83912	0	0	0	0	0.630915	0	0	0	0	0.315457	0.630915	0	0	0.315457	5.04732
OCF29-08	77.1875	0	0	0	0	0	0	0	0.9375	0	0	0	0.9375	0	0	0	0	0	0	0.9375	0	0	0	0	0	0	1.5625	0	0	0	0	13.4375	0	0	0	0	0	0	0	1.875	0	0	0	0	0	0	0	0	1.25
OCF29-09	34.5304	0	0	0	0	3.8674	0	0	6.07735	0	0	0	0	0.552486	0	0	0	0	0	0.276243	0	0	0	0	0	0	0.828729	0	0	0	0	46.6851	0	1.38122	0	0	0	0	0	0	0	0	0	1.65746	0.276243	0	0	0	2.48619
OCF29-10	65.8537	0	0	0	0	0	0	0	2.43902	0	0	0	0	0	0	0	0	0	0	0.813008	1.21951	0	0.813008	0	0	0	0.813008	0	0	0	0	27.2358	0	0	0	0	0	0	0	0	0	0	0	0	0	0	0	0	0
OCF29-11	0	0	0	0	0	0	0	0	96.0227	0	0	0	0	0	0	0	0	0	0	1.70455	0	0	0	0	0	0	0	0	0	0	0	0	0	0	0	0	0	0	0	0	0	0	0	0	0	0	0	0	2.27273
OCF29-12	59.882	0	0	1.17994	0	0	0	0	2.65487	1.76991	0	0.589971	0	0	0	0	0	0	0	0.589971	0.294985	0	0	0	0	0	0.884956	0	1.47493	0	0	12.9794	9.43953	0	0	0	0	0	0	0	0	2.94985	0	2.35988	0.589971	0	0	0.589971	0.589971
OCF29-13	69.2547	0	0	1.86335	0	0	0	0	5.2795	0.931677	0	2.48447	0	0	0	0	0	0	0	0	0	0	0	0	0	0	1.86335	0	0	0	0	1.55279	4.65838	0	0	0	0	0	0	0.621118	0	4.96894	0.310559	1.24224	0.310559	0.310559	0	0.310559	3.10559
OCF29-14	80.4954	0	0	0	0	0	0	0	1.54799	0	0	0.928792	0	0	0	0	0.619195	0	0	0	0	0	0	0	0	0	1.85759	0	0	0	0	5.26316	2.47678	0	0	0	0	0	0	0	0	2.16718	0.309598	2.16718	0.619195	0	0	0	0.928792
OCF29-16	55.7229	0	0	0.60241	0	0	0	0	0	0.60241	0	1.80723	0	0	0	0	0	0	0	0	0	0	0	0	0	0	9.33735	0	0	0	0	19.2771	6.62651	0	0	0	0	0	0	0	0	0.903615	0	2.40964	0.903615	0	0	0.301205	0.903615
OCF29-17	79.0323	0	0	0.645161	0	0	0	0	0.322581	0	0	2.58065	0	0	0	0	0	0	0	0	0	0	0	0	0	0	3.22581	0	0.322581	0	0	6.77419	1.93548	1.29032	0	0	0	0	0	0	0	0.322581	0	1.29032	0	0	0	0	0.322581
OCF29-18	77.439	0	0	0	0	0	0	0	0.304878	0.304878	0	3.96341	0	0	0	0	1.82927	0	0	0	0	0	0	0	0	0	0	0	0.914634	0	0	11.2805	0.304878	0.304878	0	0	0	0	0	0	0	0.914634	0	0.914634	0	0	0	0.609756	0
OCF29-19	86.0759	0	0	0	0	0	0	0	0.316456	0	0	1.58228	0	0	0	0	0	0	0	0	0	0	0	0	0	0	0.316456	0	0.316456	0	0	6.96203	4.11392	0	0	0	0	0	0	0	0	0	0.316456	0	0	0	0	0	0
OCF34-09	65.1786	0	0	0	0	0	0	0	2.38095	0	4.16667	0	0	0.297619	0	0	0	0	0	0.892857	0	0	0	0	0	0	1.78571	0	0	0	0	15.7738	0	0	0	0	0	0	0	0	0	0	0	2.97619	1.4881	0	0	0	5.05952
OCF34-10	46.7236	0	0	0	0	0	0	0	4.2735	0	0	0	0	0	0	0	0	0	0	0.569801	0	0	0	0	0	0	0	0	0	0	0	44.1595	0	0	0	0	0	0	0	1.1396	0	0	2.2792	0	0	0	0	0	0.854701
OCF34-11	38.9558	0	0	0	0	0	0	0	21.4859	0	0	0	0	0	0	0	0	0	0	0	0	0	0	0	0	0	0	0	0	0	0	38.9558	0	0	0	0	0	0	0	0	0	0	0	0	0	0	0	0	0.60241
OCF34-12	68.1416	0	0	0	0	0	0	0	2.0649	0	0	0	0	0	0	0	0	0	0	0	0	0	0	0	0	0	0	0	0.294985	0	0	16.5192	1.47493	0	0	0	0	0	0	0	0	2.65487	0	1.76991	1.17994	0	0	0	5.8997
OCF34-13	75.0789	0	0	0	0	0	0	0	0.630915	0.630915	0	0	0	0	0	0	0.630915	0	0	0	0.630915	0	0	0	0	0	0.630915	0	0.630915	0	0	10.4101	0	0	0	0	0	0	0	0	0	1.57729	0.315457	0.630915	1.26183	0	0	1.57729	4.10095
OCF34-14	84.7826	0	0	0	0	0.621118	0	0	0.310559	0	1.24224	0.310559	0	0	0	0	0.621118	0	0	0	0	0	0	0	0	0	2.17391	0	0	0	0	5.2795	0	0	0	0	0	0	0	0	0	1.24224	0	0.621118	0	0	0	1.55279	1.24224
OCF34-16	75	0	0	0	0	0	0	0	0.824176	0	2.1978	0.549451	0	0	0	0	0	0	0	0	0	0	0	0	0	0	0.549451	0	0	0	0	15.6593	0	0	0	0	0	0	0	0	0	0.824176	1.0989	0.549451	0.549451	0	0	1.37363	0.549451
OCF34-17	52.443	0	0.651466	5.21173	0	0	0	0	4.23453	0	0	1.9544	0	0	0	0	0.651466	0	0	2.60586	0	0	0	0	0	0	0	0	0	0	0	20.8469	0	0.325733	0	0	0	0	0	0	0	0	0.325733	3.58306	0	0	0.977199	0.651466	0
OCF34-18	36.4486	0	0	2.80374	0	0.311527	0	1.24611	3.11526	0	0	4.98442	0	0	0	0	2.80374	0	0	0.311527	0	0	0.623053	0	0	0	2.80374	0	0.934579	0	0	16.8224	0.311527	0	0	0.623053	0	0	0	0	0	0	1.24611	13.7072	0.623053	0	0	4.36137	1.86916
OCF34-19	34.4262	0	0	2.29508	0	0	1.31148	0	3.27869	0	0	1.96721	1.31148	0	0	0.655738	0.983607	0	0.655738	2.95082	0.327869	0	0.983607	0	0	0	5.2459	0	0.655738	0	0	20.9836	0	0.327869	0	0	0	0	0.327869	0	0	0.983607	2.62295	7.86885	0.655738	0.327869	0.983607	1.96721	3.93443
OCF35-09	3.20988	0	0	0	0	0	0	0	88.8889	0	0	0	0	0	0	0	0	0	0	0	0	0	0.246913	0	0	0	0.493827	0	0	0	0	2.46914	0	0	0	0	0	0	0	0	0	0	0	0.740741	0	0	0	0	1.7284
OCF35-10	62.3494	0	0	0	0	8.13253	0	0	3.91566	0	0.301205	0	0	0	0	0	0	0	0	0	0.60241	0	0	0	0	0	1.80723	0	0	0	0	16.8675	0	0	0	0	0	0	0	0	0	0	2.10843	0	0	0	0	0	3.61446
OCF35-11	40.1891	0	0	0	0	29.7872	0	0	4.49173	0	1.41844	0	0.945627	0	0	0	0	0	0	1.18203	0.945627	0	0	0	0	0	1.89125	0	0	0	0	6.14657	0	0	0	0	0	0	0	0.70922	0	0	1.89125	0	0.70922	0	0	0	9.69267
OCF35-12	71.4754	0	0	0	0	1.96721	0	0	2.95082	0	0.655738	0	0	0	0	0	0	0	0	0	0	0	0	0	0	0	3.27869	0	1.31148	0	0	7.86885	0	0.655738	0	0	0	0	2.29508	0	0	0.327869	0	3.60656	0	0	0	0	0.327869
OCF35-13	91.0494	0	0	0	0	0.308642	0	0	2.16049	0	0	0	0	0	0	0	0	0	0	0	0	0	0	0	0	0	0	0	0	0	0	5.24691	0	0	0	0	0	0	0	0	0	0	0	0.308642	0	0	0	0	0.617284
OCF35-14	76.7081	0	0	0	0	2.79503	0	0	2.79503	0	2.48447	1.24224	0	0	0	0	0	0	0	0	0	0	0	0	0	0	0.621118	0	0.621118	0	0	9.00621	0	0	0	0	0	0	0	0.621118	0	0	0.931677	0	0.621118	0	0	0	1.24224
OCF35-16	56.5749	0	0	0	0	0.30581	0	0	13.4557	0	0	1.83486	0	0	0	0	0	0	0	0	0	0	0	0	1.83486	0	7.64526	0	0	0	0	14.6789	0	0	0	0	0	0	0	1.22324	0	0	0.611621	0.611621	0	0	0	0	0.611621
OCF35-17	12.4611	0	0	0	0	0	0	0	76.0125	0	0	1.24611	0	0	0	0	0	0	0	0.934579	0	0	0	0	0	0	1.24611	0	0	0	0	1.24611	0	0	0	0	0	0	0	0	0	0	0.623053	0.934579	0	0	3.11526	0.934579	0.623053
OCF35-18	72.549	0	0	0	0	0	0	0.280112	10.084	0	0	0.840336	0	0	0	0	0.280112	0	0	0	0	0	0	0	0	0	0	0	0	0	0	13.7255	0	0.560224	0	0	0	0	0	0	0	0	0.560224	0.560224	0	0	0	0	0.560224
OCF35-19	50	0	0	0	0	1.25	0	0	7.5	0	0	1.25	0	0	0	0	0	0	0	0	0	0	0	0	0	0	0	0	0	0	0	38.125	0	0	0	0	0	0	0	0	0	0	0.625	0	0.3125	0	0	0	0
OCF37-08	32.1321	0	0	0	0	0	0	0	4.8048	0	0	0	0	0	0	0	0	0	0	0	0	0	0	0	0	0	2.4024	0	0	0	0	57.6577	0	0	0	0	0	0	0	0	0	0	0	0	0	0	0	0	0
OCF37-09	42.033	0	0	0	0	0	0	0	17.5824	0	0	0	0	0	0	0	0	0	0	0	0	0	0	0	0	0	0	0	0	0	0	33.7912	0	0	0	0	0	5.76923	0	0	0	0	0.274725	0	0	0	0	0	0.549451
OCF37-12	59.4595	0	0	0	0	0	0	0	3.6036	0	0	0	0	0	0	0	0	0	0	0.600601	0	0	0	0	0	0	0	0	1.2012	0	1.8018	21.3213	9.30931	0	0	0	0	0	1.8018	0	0	0	0	0.3003	0	0	0	0	0.600601
OCF37-13	66.9753	0	0	0	0	0	0	0	3.39506	0	0	0	0	0	0	0	0	0	0	0	0	0	0	0	0	0	1.54321	0	0.617284	0	0	24.6914	2.46914	0	0	0	0	0	0	0	0	0.308642	0	0	0	0	0	0	0
OCF37-14	61.2378	0	0	0.977199	0	0	0	0	2.28013	0	0	0.977199	0	0	0	0	0	0	0	0	0	0	0	0	0	0	5.21173	0	2.60586	0	0	19.8697	1.30293	0	0	0	0	0	0	0	0	0.651466	0.651466	1.62866	0	0	0	0	1.62866
OCF37-16	21.5686	0	0	0.980392	0	0	0	0	9.47712	0	0	1.96078	0	0	0	0	0	0	0	3.26797	0	0	0	0	0	0	3.26797	0	1.96078	0	0.653595	40.8497	7.84314	0	0	0	0	0	0	0	0	0.653595	2.28758	0.653595	0	0	0	0	2.94118
OCF37-17	9.14827	0	0.630915	0.315457	0	0	0	0	16.0883	0.315457	0	0.315457	0	0	0	0	1.26183	0	0	1.57729	0	0	0	0	0	3.15457	3.15457	0	0.630915	0	0	42.9022	0	0	0	0	0	0	0	0	0	0	1.57729	2.2082	0	0.315457	1.89274	0	5.67823
OCF37-19	74.4337	0	0	0.647249	0	3.23625	0	0	0.323625	0	0	2.589	0	0	0	0	0	0	0	0	0.323625	0	0	0	0	0	2.589	0	0.323625	0	0	4.53074	0.647249	0	0	3.8835	0	0	0	0.647249	0	0	0	0.647249	0	0.647249	0	0.970874	0.970874
OCF38-09	9.17722	0.316456	0	0	1.26582	0	0	0	0.316456	0	1.58228	0	0	1.89873	7.91139	0	0	0	0	0	0	0	0	0	0	0	8.5443	0	0	0	0	43.038	0	0	0	0	0	0	0	0	0	0	6.32911	0	0	0	0	3.48101	16.1392
OCF38-10	18.4438	0.576369	0	0	0	0	0	0	0	0	0	0	3.45821	0	0	0	0	0	0	1.15274	0	0	0	0	0	0	7.78098	0	1.44092	0	0	43.804	0	5.76369	0	0	0	0	0	4.32277	2.30548	0	2.30548	0	0.288184	0	0	0	8.35735
OCF38-12	14.5511	0	0.619195	0.619195	0	0	1.23839	0	0	0	2.16718	0	0	0	0	0	8.04954	0	0	0	0	0	0	1.23839	0	0	26.935	0	1.85759	0	1.85759	15.4799	0	0	0	0	0	0	0	0	0	0	8.35913	0.309598	0.619195	1.85759	0	0	8.66873
OCF38-13	11.0032	2.589	2.26537	0	0	0	2.26537	0	0	0	11.0032	0	0	0	0	0	0.323625	0	0	0	0	0	0	1.94175	0	0	7.44337	0	2.26537	0	5.17799	15.534	10.0324	0	0	0	0	0	0	1.94175	0	0	11.6505	0.323625	0	0.647249	0	0	11.3269
OCF38-14	3.97351	0.993377	0	0	0	0	0	0	0.331126	0	1.65563	0	0	0	0	0	1.65563	0	0	0	0	0	1.3245	0.993377	0	0	11.5894	0	0.993377	0	0	61.2583	6.95364	0	0	0	0	0	0	0	0	0	6.62252	0.662252	0	0	0	0	0.662252
OCF38-16	1.97368	0	0.657895	0.657895	0	0	0	0	0	1.64474	1.64474	0	1.31579	0	0	0	4.93421	0	0	0.328947	0	0.657895	3.94737	0	0	10.5263	13.1579	0	2.63158	0	0	32.8947	0	0	0	0	0	0	0	0	0	0	10.1974	0	0	0	0.657895	0	1.31579
OCF38-18	5.46624	0.96463	0	0	0	0	0	0	0.321543	0	0	0	1.60772	0	0	0	6.75241	2.57235	0	0	0	0	0	0	1.92926	3.21543	10.6109	1.92926	1.28617	0	0	28.6174	0	0	0	19.6141	0	0	0	0	0	0	2.89389	1.60772	0	0	0.643087	2.2508	6.75241
OCF38-19	51.9108	0.636943	0	0.636943	0	0	0	0	0	1.27389	0.636943	0	0.318471	0	0	0	0.636943	0.636943	0	0	0	0.636943	0.636943	0	0	0	8.9172	0	0.318471	0	1.27389	16.879	0	0	0	0.318471	0	0	0	0	0	0	8.28025	1.91083	0	0	0.318471	0.318471	1.59236
OCF46-09	23.8245	0	0	0	0	0	0	0	40.4389	0.31348	0	0	0	0.31348	0	0	0	0	0	13.7931	0.31348	0	0	0	0	0	0	0	0.626959	0	0.31348	13.1661	0	0	0	0	0	0	0	0	0	0	1.5674	0	0.31348	0	0	0	4.70219
OCF46-10	0	0	0	0	0	0	0	0	69.9405	0	0	0	0	0	0	0	0	0	0	20.5357	0	0	0	0	0	0	0	0	0	0	0	0	0	0	0	0	0	0	0	0	0	0	0	0	0	0	0	0	0
OCF46-11	88.8554	0	0	0	0	0.903615	0	0	0	0	0	0	0	0	0	0	0	0	0	1.80723	0.903615	0	0	0	0	0	1.80723	0	0	0	0	2.10843	0	0	0	0	0	0	0	0	0	0	1.20482	0	0	0	0	0	2.40964
OCF46-12	8.77743	0	0	0	0	0	0	0	37.3041	0	0	0	0	0	0	0	0.626959	0	0	37.6176	0	0	0	0	0	0	0	0	0	0	0	0	0	0	0	0	0	0	0	0	0	0	0.940439	1.88088	3.44828	0.31348	0	0	5.01567
OCF46-13	1.23077	0	0	0	0	0	0	0	94.1538	0	0	0.307692	0	0	0	0	0	0	0	0	0	0	0	0	0	0	0	0	0	0	0	0	0	0	0	0	0	0	0	0	0	0	0	0	0	0	0	0	4.30769
OCF46-14	54.9254	0	0	0	0	0	0	0	1.79104	0	1.19403	0	0	0	0	0	2.68657	0	0	0.298508	0	0	0	0	0	0	7.16418	0	0	0	1.19403	12.8358	0.895522	1.79104	0	0	0	0	0	0	0	0	1.19403	0	0	0	2.98507	0	9.55224
OCF46-16	5.55556	0	0	0	0	0	0	0	69.6078	0	0	0	0	0	0	0	1.30719	0	0	0.980392	0	0	0	0	0	0	1.30719	0	0	0	0	7.84314	0	0	0	0	0	0	0	0	0	0	0.980392	1.96078	1.30719	0	0	0	8.49673
OCF46-17	4.83871	0	0	1.29032	0	0	0	0	65.8065	0	0	0	0	0	0	0	1.93548	0	2.25806	8.3871	0	0	0	0	0	0	0	0	0	0	0	2.58065	0	0	0	0	0	0	0	0.645161	0	0	1.6129	1.29032	1.29032	0.645161	1.93548	0.645161	3.54839
OCF46-18	18.4818	0	0	0	0	0	0	0	10.8911	0	0	0	1.65017	0	0	0	1.32013	0.330033	0	0.660066	0	0	0	0	0	0	1.9802	0	0	0	0	47.5248	0	0	0	3.9604	0	0	0	1.9802	0	0	0.660066	1.9802	0.330033	0	3.30033	0.660066	3.30033
OCF46-19	6.21118	0	0	0	0	0	0	0	7.45342	0	0	0	0	0	0	0	0	0	0	1.24224	0	0	0	0	0	0	0	0	0.310559	0	0	83.2298	0.931677	0	0	0	0	0	0	0	0	0	0	0.310559	0	0	0	0	0.310559
OCF48-08	1.22699	0	0	0	0	0	0	0	92.638	0	0	0	0	0	0	0	0	0	0	2.76074	0.920245	0	0	0	0	0	0	0	0	0	0	0	0	0	0	0	0	0	0	0	0	0	0	0	0	0	0	0	2.45399
OCF48-09	30.3922	0	0	0	0	0.653595	0	0	39.5425	0	0	0	0	0	0	0	0	0	0	17.6471	0	0	0	0	0	0	0	0	0.326797	0	0	3.59477	0	0	0	0	0	0	0	0	0	0	0.980392	0	0.326797	0	0	0	6.53595
OCF48-10	3.79747	0	0	0	0	0	0	0	87.0253	0	0	0	0	0	0	0	0	0	0	7.59494	0	0	0	0	0	0	0.949367	0	0	0	0	0	0	0	0	0	0	0	0	0	0	0	0	0	0	0	0	0	0.632911
OCF48-11	1.875	0	0	0	0	0	0	0	87.5	0	0	0	0	0	0	0	0	0	0	3.75	0	0	0	0	0	0	0	0	0	0	0	0.9375	0	0	0	0	0	0	0	0	0	0	0.9375	0	0	0	0	0	2.5
OCF48-12	29.4294	0	0	0.600601	0	0	0	0	17.7177	0	0	0	0	0	0	0	0	0	0	0.600601	0	0	0	0	0	0	0	0	0.3003	0	0	46.5465	0	0	0	0	0	0	0	0	0	0.600601	0	2.1021	0.600601	0	0	0	0.3003
OCF48-13	57.4924	0	0.30581	0	0	0	0	0	5.8104	0.917431	0	12.844	0	0	0	0	1.22324	0	0	0	0	0	0	0	0	0	2.44648	0	1.52905	0	0	8.25688	0	0	0	0	0	0	0	0	0	0	0.611621	4.58716	0.611621	0.611621	1.22324	0	0
OCF48-14	24.3421	0	0	2.63158	0	0	0	0	6.57895	0.328947	0	3.94737	0	0	0	0	0	0	0	0	0	0	0	0	0	0	1.64474	0	0	0	0	23.6842	0	0	0	0	0	0	0	0	0	0.328947	1.97368	4.93421	0	0	1.97368	0	5.26316
OCF48-16	25.5814	0	0	3.98671	0	0	0	0	3.65448	0	0	3.32226	0	0	0	0	0	0	0	0	0	0	0	0	0	0	4.31894	0	0	0	0	2.99003	0	0	0	0	0	0	0	0	0	0	0.996678	1.3289	1.66113	1.3289	0.996678	0	2.65781
OCF48-17	8.68263	0	0	0	0	0.299401	0	0	11.0778	1.1976	0.598802	0.898204	0	0	0	0	1.79641	0	0	0.299401	0	0.299401	0.598802	0	0	4.19162	1.79641	0	2.69461	0	0	3.29341	0.299401	0.598802	0	0	0	0	0	0	0	0	0	1.79641	0.898204	0.299401	0	0	0
OCF48-18	41.7476	0	0	0	0	0.970874	0	2.26537	1.2945	1.94175	2.26537	3.55987	0.647249	0	0	0	3.55987	0.323625	0	0	0	0	0	0	1.2945	3.23625	4.53074	0	2.589	0	0	3.23625	0	0.970874	0	0	0	0	0.970874	0	0	0	0.323625	3.8835	0.647249	0	0	0	1.2945
OCF48-19	39.5425	0	0	0.326797	0	0	0	0	17.9739	0.980392	0	4.57516	0.653595	0	0	3.59477	0.653595	0	0	0.326797	0	0	0	0	0	0	0	0	0.980392	0	0	10.4575	1.63399	0.653595	0	0	0.980392	0	1.96078	0	0.653595	0	0	6.86275	0	0	0	0	1.96078
OCF49-08	65.4731	0	0	0	0	0	0	0	1.27877	1.02302	0	0	0.767263	0	0	0	0	0	0	0	0	0	0	0	0	0	0.767263	0	0	0	0	19.1816	5.11509	0	0	0	0	0	0	0.767263	0	0	0	1.53453	0	0	0	0	0
OCF49-09	83.3333	0	0	0	0	0	0	0	0.297619	0	0	0	0	0	0	0	0	0	0	0	0	0	0	0	0	0	0	0	0	0	0	12.7976	0	0	0	0	0	3.57143	0	0	0	0	0	0	0	0	0	0	0
OCF49-10	40.8163	0	0	0	0	3.49854	0	0	0	0	0	0	0	0	0	0	0	0	0	0	0	0	0	0	0	0	0.874636	0	2.04082	0	0	48.9796	3.79009	0	0	0	0	0	0	0	0	0	0	0	0	0	0	0	0
OCF49-11	79.1367	0	0	0	0	0	0	0	1.79856	0	0	0	0.359712	0	0	0	0	0	0	0	0	0	0	0	0	0	1.07914	0	0	0	0	13.6691	0	0	0	0	0	0	0	0	0	0	1.07914	0	0	0	0	0	2.8777
OCF49-12	79.9373	0	0	0	0	1.88088	0	0	0.940439	0.626959	0	0	0	0	0	0	0	0	0	0	0	0	0	0	0	0	0	0	0	0	0	15.047	0	0	0	0	0	0	0	0	0	0	0.626959	0.31348	0.626959	0	0	0	0
OCF49-13	80.1829	0	0	0	0	0	0	0	0	0	0	1.82927	0	0	0	0	0	0	0	0	0	0	0	0	0	0	0.609756	0	0.914634	0	0	16.1585	0	0	0	0	0	0	0	0	0	0	0	0	0	0	0.304878	0	0
OCF49-14	73.1638	0	0	0	0	0.564972	0	0	1.12994	0.847458	0	0.564972	0	0	0	0	0	0	0	0.564972	0	0	0	0	0	0	0	0	0	0	0	19.4915	0	0	0	0	0	0	0	0	0	0.282486	0	1.69492	0	0	0	0	0
OCF49-16	80.8451	0	0	0	0	1.69014	0	0	0	0	0.28169	0.56338	0	0	0	0	0	0	0	0	0	0	0	0	0	0	0	0	0.28169	0	0	13.8028	0	0	0	0	0	0	0	0	0	0	0	1.69014	0	0	0	0	0
OCF49-18	76.1194	0	0	0.597015	0	0.298508	0	0.298508	0.895522	0.298508	0	8.35821	0	0	0	0	0	0	0	0	0	0	0	0	0	0	0	0	0.298508	0	0	9.55224	0	0	0	0	0	0	0	0	0	0	0.597015	0.597015	0	0	0	1.19403	0.597015
OCF49-19	82.7044	0	0	0.314465	0	5.34591	0	0.628931	0.314465	0.628931	0	0.943396	0	0	0	0.314465	0	0	0	0	0	0	0	0	0	0	0	0	0	0	0	4.40252	1.25786	0.943396	0	0	1.57233	0	0	0	0	0	0	0.314465	0	0	0	0	0
OCF55-09	36.9942	0	0	0	0	0.289017	0	0	0	0.289017	0	0	0	4.33526	0	0	0	0	0	0	0	2.31214	0.867052	0	0	0	2.31214	0	0	0	1.44509	0.867052	0	1.15607	0	0	0	0	0	0	0	0	1.44509	0	0	0	0	0	7.22543
OCF55-10	31.3472	0.518135	0	0	0	2.84974	0	0	0	0	0	0	3.10881	0	0	0	0	0	0	0	0	4.14508	11.9171	0	0	0	0	0	2.33161	0	4.40415	4.66321	0	1.81347	0	0	0	0	0	4.14508	0	0	4.92228	0	0	0	0	0	6.99482
OCF55-11	86.3095	0	0	0	0	2.67857	0	0	2.38095	0	0	0	0	0	0	0	0	0	0	0.892857	0	0	0	0	0	0	0	0	1.19048	0	0	2.97619	0	3.57143	0	0	0	0	0	0	0	0	0	0	0	0	0	0	0
OCF55-12	59.593	0	0	0	0	0.290698	0	0	0	0	0	0	0	1.16279	0	0	0	0	0	0	0	4.06977	0.872093	0	0	0	0.581395	0	2.32558	0	0	2.61628	0	0.872093	0	0	0	0	0	0.290698	0	0	0	0.290698	0.872093	0	0	0	1.45349
OCF55-13	61.9195	0	0.309598	0	0	4.64396	0	0	0	0	0	0	0	1.54799	0	0	0.619195	0	0	0	0	0.619195	3.09598	0	0	0	0	0	0.619195	0	0	0.928792	0	0.928792	0	0	0	0	0	0	0	0	0.309598	0	0.309598	0	0	0	1.23839
OCF55-14	44.4079	0	0	0	0	0.328947	0	0	0	0	0	0	0	1.64474	0	0	0	0	0	0	0	3.61842	6.90789	0	0	0	6.25	0	2.63158	0	0	0	0	1.31579	0	0	0	0	0	0	0	0	0	0	0	0	0	0	2.30263
OCF55-16	28.5285	0	0	0	0	0.600601	0	0	0	0	1.2012	0	0	5.1051	0	0	0.600601	0	0	0	0	1.8018	2.7027	0	0	0	2.4024	0	0.3003	0	2.4024	1.8018	0	0.900901	0	0	0	0	0	1.2012	0	0	0	0.3003	0	0	0	0	5.70571
OCF55-17	34.2466	0	0	0	0	2.19178	0	0	0.821918	0.273973	0	0	0	1.36986	0	0	0	0	0.821918	0	0	0.547945	1.64384	0	0	1.09589	3.56164	0	0.547945	0	5.47945	3.28767	0	0.273973	0	0	0	0	0	0	0	0	0.273973	0	0	0	0	0	0
OCF55-18	52.8125	0	0	0	0	0	0	0	0	0	0	0	0	0	0	0	1.25	0	0	0	0	1.25	0.3125	0	0	3.75	10.3125	0	1.25	0	0.625	6.875	0	2.8125	0	0	0	0	0	0	0	0	0.3125	0.3125	0.3125	0	0	0	2.8125
OCF55-19	52.1875	0	0	0	0	0	0	0	2.5	0	0.3125	0	0	0	0	0	0	0	0	0	0	1.5625	2.5	0	0	0	4.0625	0.3125	4.0625	0	2.8125	5.3125	0	0	1.5625	0	0	0	2.1875	0.9375	0	0	0.625	0	0	0	0	0	0.9375
OCF58-10	43.7318	0.874636	0	0	0	0	0	0	4.95627	0	0	0	0	0	0	0	0	0	0	6.41399	1.45773	0	0	0	0	0	1.74927	0	0.874636	0	0	6.12245	0	0	0	0	0	0	0	5.53936	0	0	5.24781	0	0	0	0	0	2.91545
OCF58-11	42.6866	0	0	0	0	3.8806	0	0	0	0	0	0	2.98507	0	0	0	0	0	0	0	0	0	3.58209	0	0	0	1.79104	0	0	0	1.49254	3.8806	0	0	0	0	0	0	0	2.68657	0	0	1.79104	0	0	0	0	0	4.77612
OCF58-12	82.4934	0	0	0	0	2.38727	0	0	0	0	0	1.06101	0	0	0	0	0	0	0	0	0	0	0	0	0	0	0	0	1.06101	0	0	11.6711	0	1.32626	0	0	0	0	0	0	0	0	0	0	0	0	0	0	0
OCF58-13	71.9298	0	0	0	0	8.47953	0	0	3.80117	1.16959	0	1.75439	0	0	0	0	0	0	0	0.292398	0	0	0	0	0	0	0	0	1.46199	0	0	6.43275	0.292398	0.877193	0	0	0	0	0	0	0	0	0.292398	0.877193	1.46199	0	0.584795	0	0
OCF58-14	67.7419	0	0	0	0	0.322581	0	0	2.25806	0	0	0.322581	0	0	0	0	0	0	0	0	0	0	0	0	0	0	2.58065	0	0	0	0	20.9677	2.58065	1.29032	0	0	0	0	0	0	0	0	0.645161	0.645161	0	0	0	0	0.645161
OCF58-16	42.73	0	0	0.593472	0	0.296736	0	0	3.85757	0	1.18694	0.593472	0	0	0	0	0	0	0	0.890208	0.593472	0	0.593472	0	0	0	2.96736	0	0.593472	0	0	30.5638	2.07715	5.34125	0	0	0	0	0	0	0	0	1.18694	2.07715	0.593472	0	0	0.593472	1.78042
OCF58-17	82.9268	0	0	1.21951	0	6.09756	0	0	1.21951	0.609756	0	0.914634	0	0	0	0	0	0	0.304878	0	0	0	0	0	0	0	1.82927	0	0.304878	0	0	1.21951	0	0	0	0	0	0	0	0	0	0	0.609756	0.609756	0.914634	0	0.609756	0.304878	0.304878
OCF58-18	60.7143	0	0	0.649351	0	0.324675	0	1.62338	0.974026	0	0	1.62338	0.324675	0.324675	0	0	0.324675	0	0	0	0	0	0	0	0.649351	0.649351	0.974026	0	1.62338	0	0	19.8052	2.27273	2.27273	0	0	0	0	0	0	0	0	0.324675	0.649351	1.2987	0	0	0	1.94805
OCF58-19	56.1688	0	0	0.649351	0	0	0	0	3.8961	0	0	1.2987	0	0	0	0	0	0	0	0.324675	0.649351	0	0	0	0	0	3.57143	0	0.324675	0	0	21.7532	1.2987	0	0	0	0	0	1.2987	0	0	0	0	1.2987	0.649351	0	0.649351	1.2987	3.8961
[truncated: 14 more columns]

## Sheet: 2. LTM water isotope data
Worksheet 2: Water isotope data (δ18OI (‰), E/I ratios) for samples collected in the fall from the 14 long-term monitorong lakes in Old Crow Flats (2008-2019)
Lake-Year	δ18OI (‰)	E/I ratio
OCF06-08	-18.198	1.057
OCF06-09	-20.229	0.492
OCF06-10	-16.786	0.728
OCF06-11	-17.266	0.746
OCF06-12	-19.576	0.881
OCF06-13	-19.234	0.589
OCF06-14	-20.642	0.887
OCF06-16	-19.669	0.501
OCF06-17	-18.977	0.65
OCF06-18	-18.484	0.475
OCF06-19	-19.025	0.565
OCF11-08	-24.806	0.501
OCF11-09	-23.609	0.276
OCF11-10	-21.922	0.266
OCF11-11	-23.721	0.479
OCF11-12	-25.236	0.553
OCF11-13	-23.792	0.477
OCF11-14	-23.656	0.678
OCF11-16	-21.586	0.273
OCF11-18	-20.58	0.294
OCF11-19	-22.741	0.519
OCF19-09	-23.853	0.738
OCF19-10	-22.918	0.85
OCF19-11	-22.061	0.787
OCF19-12	-22.659	0.675
OCF19-13	-21.323	0.557
OCF19-14	-21.852	0.584
OCF19-16	-21.333	0.493
OCF19-17	-20.609	0.572
OCF19-18	-20.102	0.478
OCF19-19	-20.597	0.52
OCF26-08	-24.469	0.368
OCF26-09	-23.647	0.228
OCF26-10	-22.151	0.288
OCF26-11	-22.213	0.255
OCF26-12	-23.998	0.372
OCF26-13	-23.074	0.336
OCF26-14	-22.526	0.356
OCF26-16	-21.851	0.261
OCF26-17	-21.438	0.271
OCF26-18	-20.821	0.229
OCF26-19	-21.152	0.328
OCF29-08	-20.279	0.595
OCF29-09	-21.987	0.536
OCF29-10	-20.17	0.65
OCF29-11	-20.07	0.581
OCF29-12	-21.276	0.654
OCF29-13	-19.545	0.48
OCF29-14	-20.217	0.49
OCF29-16	-19.746	0.43
OCF29-17	-18.894	0.485
OCF29-18	-18.403	0.415
OCF29-19	-18.175	0.451
OCF34-09	-20.999	0.341
OCF34-10	-20.779	0.532
OCF34-11	-21.023	0.527
OCF34-12	-21.58	0.501
OCF34-13	-20.902	0.422
OCF34-14	-20.636	0.422
OCF34-16	-20.251	0.362
OCF34-17	-19.236	0.371
OCF34-18	-19.496	0.418
OCF34-19	-18.934	0.368
OCF35-09	-23.176	0.406
OCF35-10	-21.293	0.567
OCF35-11	-21.685	0.532
OCF35-12	-23.7	0.676
OCF35-13	-21.765	0.411
OCF35-14	-21.843	0.534
OCF35-16	-20.433	0.412
OCF35-17	-19.261	0.437
OCF35-18	-20.066	0.388
OCF35-19	-19.735	0.487
OCF37-08	-21.66	0.782
OCF37-09	-20.857	0.451
OCF37-12	-22.237	0.67
OCF37-13	-20.879	0.533
OCF37-14	-20.501	0.443
OCF37-16	-20.346	0.409
OCF37-17	-19.338	0.518
OCF37-19	-19.289	0.442
OCF38-09	-21.903	0.349
OCF38-10	-22.871	0.258
OCF38-12	-21.919	0.209
OCF38-13	-22.815	0.38
OCF38-14	-22.031	0.295
OCF38-16	-21.454	0.131
OCF38-18	-20.194	0.297
OCF38-19	-20.539	0.219
OCF46-09	-22.924	0.462
OCF46-10	-18.719	0.671
OCF46-11	-20.64	0.687
OCF46-12	-22.284	0.703
OCF46-13	-22.296	0.532
OCF46-14	-21.478	0.415
OCF46-16	-20.284	0.352
OCF46-17	-17.771	0.498
OCF46-18	-19.526	0.364
OCF46-19	-19.897	0.437
OCF48-08	-23.974	0.144
OCF48-09	-24.125	0.131
OCF48-10	-22.929	0.347
OCF48-11	-23.91	0.142
OCF48-12	-23.917	0.099
OCF48-13	-23.764	0.047
OCF48-14	-23.692	0.071
OCF48-16	-23.526	0.055
OCF48-17	-23.456	0.062
OCF48-18	-23.522	0.05
OCF48-19	-23.64	0.062
OCF49-08	-21.478	0.778
OCF49-09	-21.56	0.558
OCF49-10	-19.835	0.652
OCF49-11	-21.474	0.896
OCF49-12	-21.681	0.653
OCF49-13	-22.683	0.767
OCF49-14	-21.499	0.578
OCF49-16	-20.579	0.517
OCF49-18	-18.959	0.549
OCF49-19	-19.566	0.517
OCF55-09	-24.393	0.15
OCF55-10	-23.507	0.201
OCF55-11	-25.129	0.147
OCF55-12	-24.651	0.114
OCF55-13	-25.591	0.127
OCF55-14	-24.236	0.157
OCF55-16	-23.398	0.129
OCF55-17	-22.803	0.128
OCF55-18	-21.851	0.139
OCF55-19	-23.435	0.137
OCF58-10	-22.181	0.576
OCF58-11	-24.166	0.696
OCF58-12	-23.364	0.589
OCF58-13	-22.668	0.602
OCF58-14	-22.333	0.561
OCF58-16	-21.802	0.441
OCF58-17	-20.87	0.492
OCF58-18	-20.246	0.477
OCF58-19	-20.48	0.506

## Sheet: 3.Spatial lake 2008-9 diatom %s
Worksheet 3: Diatom relative abundance (%) data for the spatial data set lakes in Old Crow Flats (2008-2009). Taxon names for the codes presented here are in Table 2 of the manuscript.
Lake-Year	AchMin	AmhPle	AstFor	BraMic	CocLin	CymNeo	DiaTen	EncMin	EncNeo	EncObs	EpiAdn	EpiGib	EunBil	EunSpp	FrafMes	FraTen	FruAmpl	GomAcu	GomAng	GomCap	GomGra	GomSp1	GomTru	NavCrc	NavCrn	NavRad	NitFon	NitPal	NitSpp	NupPen	PinStom	RosPus	SelPup	StalPin	StauCon	TabFlo	TabuFas	UlnUln
OCF01-8	72.9651	0	0	0	5.52326	0	0	0	0	0	0	0	2.32558	0	0	0	0	0	0	0	16.5698	0	0	1.16279	0	0	0	0	0	0	0	0	0	1.45349	0	0	0	0
OCF01-9	78.4127	0	0	3.80952	0.952381	0	4.12698	0	0	0	0	0	0	0	0	0	0	0	9.84127	0	0	0	0	0.634921	0.31746	0	0	0.952381	0.31746	0	0	0	0.634921	0	0	0	0	0
OCF02-9	74.184	0	0	11.5727	2.67062	0	0	0	0.296736	0	0	1.78042	0	0	0.296736	0	0	0	4.1543	0	0	0	0	0.296736	0	0.296736	0	2.96736	1.48368	0	0	0	0	0	0	0	0	0
OCF03-9	40.3077	3.07692	0	20.9231	0	0.307692	0	0	8	0	0	0	0	5.84615	1.53846	0	0	3.07692	0.615385	0	0	0	0	0	0	1.53846	1.53846	2.46154	0	0	0	0	3.69231	0	0	7.07692	0	0
OCF04-9	86.5854	0	0	0	2.43902	0	0.243902	0	0	0	0	0	0	0	0.243902	0	0	0	9.5122	0	0	0	0	0	0	0	0	0.97561	0	0	0	0	0	0	0	0	0	0
OCF06-8	81.6024	0	0	8.01187	0	0	0	0	0	0	0	0	0	0	0	0	0	0	1.48368	2.07715	1.78042	0	0	1.48368	0	0	0	0	0	0	0	0	0	0	0	0	0	0
OCF06-9	0.422833	0	0	0	97.2516	0	0	0	0	0	0	0	0	0	0	0	0	0	0.634249	0	0	0	0	0	0	0	0	1.2685	0	0	0	0	0	0.422833	0	0	0	0
OCF07-9	20.4204	0.600601	0	0	0	0	1.5015	0	0.600601	0	0	0	0	0	12.9129	0	0	5.40541	42.6426	0	0	0	0	0	0	0	0	9.30931	0	0	0	0	5.70571	0	0	0	0	0
OCF08-8	6.70554	0	0	0	53.0612	0	0	0	0	0	4.66472	0	0	0	0	0	0	0	34.4023	0	0	0	0	0	0	0	0	1.16618	0	0	0	0	0	0	0	0	0	0
OCF08-9	2.5974	0	0	0	91.5584	0	0	0	0	0	2.5974	0	0	0	0	0	0	0.324675	2.5974	0	0	0	0	0	0	0	0	0.324675	0	0	0	0	0	0	0	0	0	0
OCF09-8	55.988	0	0	13.4731	1.79641	0	0	0	0	0	0	1.1976	0	0	0	0	0	0	24.5509	0	0	0	0	1.79641	0	0	0	0	1.1976	0	0	0	0	0	0	0	0	0
OCF09-9	81.0888	0	0	1.14613	1.43266	0	0	0	0	0	0	0	0	0	0	0	0	0	13.1805	0	0	0	1.14613	0	0	0	0	0.286533	1.7192	0	0	0	0	0	0	0	0	0
OCF10-8	30.6306	0	0	0	11.7117	0	0	0	0	0.600601	1.8018	0	0	0	6.00601	0	0	0	19.5195	0	0	0	4.2042	0	0	0.600601	0	11.7117	0	0	0	0	3.9039	0	7.20721	0.900901	0	1.2012
OCF10-9	45.6044	0	0	0	12.3626	0	0.824176	0	0	0	7.14286	0	0	0	0	0	0	1.0989	26.0989	0	0	0	0	0	0	0.549451	0	6.31868	0	0	0	0	0	0	0	0	0	0
OCF11-8	10.1695	0	0	0	44.6328	0	0	0	0	0.564972	9.03955	0	0	0	0	0	0	1.69492	9.60452	0	0	0	0	1.41243	0	0.847458	0	7.06215	0	0.564972	2.25989	0	4.80226	3.9548	0	0	0	0
OCF11-9	13.3987	0	0	0	14.0523	0	0	0	0	0	49.3464	0	0	0	1.96078	0	0	0	2.94118	0	0	0	0.326797	0	0	0	0	7.84314	3.26797	0	0	0	6.86275	0	0	0	0	0
OCF12-9	21.9672	0	0	0	73.7705	0	0	0	0	0	0.655738	0	0	0	0	0	0	0	1.63934	0	0	0	0	0	0	0	0	1.31148	0.655738	0	0	0	0	0	0	0	0	0
OCF13-8	4.70219	0	0	0	0	0	0	5.64263	0	0	0	0	11.9122	5.01567	1.25392	0	0	0.940439	7.83699	0	0	0	0	0	0	0	0	7.83699	0	0	0	31.0345	7.21003	0	0	15.674	0	0
OCF13-9	14.3284	0	0	0	0	0	0	0	0.895522	0	0	0	22.6866	16.4179	3.58209	5.37313	0	1.19403	4.47761	0	6.56716	0	0	1.49254	0	0	0	0	0	0	0	19.1045	0	0	0	3.8806	0	0
OCF14-9	58.0275	0	0	7.33945	18.8073	0	0	0	0	0	0	0	0	0	0	0	0	0	4.3578	0	1.83486	0	0	0	0	0.688073	0	4.3578	0	0	0	0	3.66972	0.917431	0	0	0	0
OCF15-8	45.7478	0	0	10.8504	3.81232	0	0	0	0	0	0	0	0	0	0	0	0	0	38.1232	0	0	0	0	0	0	0	0	1.46628	0	0	0	0	0	0	0	0	0	0
OCF15-9	63.7681	0	0	12.4638	0.57971	0	0	0	0	0	0	0.289855	0	0	0	0	0	0	20.2899	0	0	2.31884	0	0	0	0.289855	0	0	0	0	0	0	0	0	0	0	0	0
OCF16-8	21.9101	0	0	0	45.2247	0	0	0	0	0	2.80899	1.1236	0	0	1.68539	0	0	1.1236	7.30337	1.1236	0	0	0.280899	0	0	1.1236	0	4.49438	4.49438	1.96629	0	0	1.68539	1.1236	0	1.68539	0	0.842697
OCF16-9	41.6928	0	0	1.5674	12.2257	0.31348	0	0	0	0	9.40439	0	0	0	1.25392	0	0	0	14.1066	0	0	0	4.70219	0	0	0	0	7.52351	5.32915	0	0	0	1.5674	0.31348	0	0	0	0
OCF18-8	30.031	0	0	1.85759	33.4365	0	0	0	0	0	0	0	0	0	0	0	0	0	30.9598	0	0	0	0	0	0	0	0	2.47678	0	0	0	0	1.23839	0	0	0	0	0
OCF18-9	6.23053	0	0	0	71.6511	0	0	0	0.623053	0	0	0	0	0	0	0	0	0	17.4455	0	2.18069	0	0	0	0	0	0	0	1.86916	0	0	0	0	0	0	0	0	0
OCF19-9	28.481	0	0	0	31.3291	0	0	0	1.26582	0	8.86076	0.316456	0	0	1.89873	3.48101	0	0	6.01266	0	0	0	1.89873	0	0	0	0	12.6582	1.89873	0	0	0	1.89873	0	0	0	0	0
OCF20-8	44.9102	0	0	0	3.89222	0	0	0	0	0	1.49701	0	0	0	0	0	0	0	40.4192	0	0	0	0	0	0	0	0	1.1976	5.08982	1.79641	0	0	1.1976	0	0	0	0	0
OCF20-9	76.3855	0	0	7.46988	4.33735	0	0	0	0	0	0	0	0	0	0	0	0	0	9.15663	0	0	0	1.92771	0	0	0	0	0.722892	0	0	0	0	0	0	0	0	0	0
OCF21-8	58.8083	0	0	0	1.03627	0	0	0	1.29534	0	0	0	0	2.07254	1.5544	0	0	0	13.7306	0	0	0	0	0	0.777202	0	0	1.29534	0	0	1.03627	16.5803	0	0	1.81347	0	0	0
OCF21-9	22.0859	0	0	0	0.613497	0	0	0	1.22699	0	0	0	0.920245	1.22699	3.68098	0	0	0.920245	5.21472	0	1.84049	0	2.14724	0	1.22699	0.306748	0	0.306748	0.920245	0	0	57.362	0	0	0	0	0	0
OCF22-8	51.2579	0	0	0	0	0	0	4.08805	0	0	0	0	0.943396	0.943396	3.14465	0	0	1.25786	5.34591	0	0	0	0.943396	0	2.51572	2.51572	0	7.86164	0	7.86164	0	1.57233	0.943396	0	0	7.2327	0	1.57233
OCF22-9	63.9535	0	0	10.7558	0	0	0	0	3.48837	0.290698	0	0	1.16279	0	3.19767	0	0	0	1.74419	0	0	0	0	0	1.16279	0.872093	0	8.13953	0.581395	0	0	1.16279	0	0	0	3.48837	0	0
OCF23-9	0.75188	0	0	26.3158	0	0	0	0	15.0376	0	0	0	6.01504	1.50376	0	0	18.0451	0	0	0	0	0	0	0	10.5263	0	0	10.5263	0.75188	0	0	0	0	0	0	10.5263	0	0
OCF24-8	90.3427	0	0	0	0	0	0	0	0	0	0	0	0	0	0	0	0	0	9.65732	0	0	0	0	0	0	0	0	0	0	0	0	0	0	0	0	0	0	0
OCF24-9	89.6657	0	0	0	0	0	0.303951	0	0	0	0	0	0	0	0	0	0	0.303951	8.20669	0	0	0	0	0	0.607903	0	0	0.607903	0	0	0	0	0	0	0	0.303951	0	0
OCF25-9	5.37975	0	0	0	0	0	0.632911	0	5.06329	0	0	0	13.2911	20.5696	2.21519	0	19.3038	0	5.6962	0	0	0	0	0	0	0	0	10.443	1.26582	0	0	0	0	0	0	16.1392	0	0
OCF26-8	17.7515	0	0	0	0	0	0	2.36686	0	0	0	0	0	1.18343	11.5385	5.32544	0	0	1.47929	0	0.887574	0	0	0	0	0	0	10.0592	0	7.10059	0	3.5503	3.84615	0	9.76331	23.0769	0	0
OCF26-9	23.4921	0	0	0	0.31746	0	0	0	2.85714	0	0	0	2.22222	0.31746	4.7619	0	4.7619	1.26984	3.80952	0	0	0	0	0	5.39683	0	0	4.7619	0.31746	0	0	0	0	5.07937	0	40.6349	0	0
OCF27-8	42.9185	0	0	0	0.858369	0	0	0.858369	0	0	0	0	0	0	1.07296	1.28755	0	0	49.3562	1.07296	0	0	0	0	0.858369	0	0	0	0	0	0	0	0	1.71674	0	0	0	0
OCF28-8	50.2525	0	0	0	3.53535	0	0	0	0	0.252525	0.757576	0	0	0	0	0.757576	0	0	42.4242	0	0	0	0.505051	0.505051	0	0	0	0.252525	0	0	0	0	0	0	0.757576	0	0	0
OCF28-9	41.853	0	0	7.34824	2.23642	0.319489	15.016	0	0	0	0	0	0	0	7.66773	2.55591	0	0	10.2236	0	0	0	0.319489	0	0.958466	1.27796	0	9.26518	0.958466	0	0	0	0	0	0	0	0	0
OCF29-8	77.1875	0	0	0	0.9375	0	0	0.9375	0	0	0.9375	0	0	0	1.5625	0	0	0	13.4375	0	0	0	1.875	0	0	0	0	1.25	1.875	0	0	0	0	0	0	0	0	0
OCF29-9	34.5304	0	0	3.8674	6.07735	0	0	0	0.552486	0	0.276243	0	0	0	0.828729	0	0	0	46.6851	0	1.38122	0	0	0	1.65746	0.276243	0	2.48619	1.38122	0	0	0	0	0	0	0	0	0
OCF30-8	62.2754	0	0	0	8.68263	0	0	0	0	0	0	1.1976	0	0	0	0	0	0	5.08982	0	0	0	0	1.49701	0	0.898204	0	1.79641	0	0	0	0	18.5629	0	0	0	0	0
OCF30-9	53.3333	0	0	0	11.3043	0	0	0	0	0	0	0	0	0	0	0	0	0.289855	31.3043	0	0.289855	0	0	0	0	0	0	3.18841	0.289855	0	0	0	0	0	0	0	0	0
OCF31-8	67.5758	0	0	0	0	0	0	0	0	0	0	0	0	0	10	0	0	0.909091	3.63636	0	0	0	3.63636	0	0	1.21212	0	10.6061	0	0	0	0	0	1.21212	0	1.21212	0	0
OCF31-9	63.6364	0	0	0.940439	1.5674	0	0	0	0	0	1.5674	0	0	0	1.5674	0	0	1.88088	14.1066	0	1.5674	0	0	0	2.19436	0.31348	0	10.3448	0	0	0	0	0	0	0	0.31348	0	0
OCF32-8	40.9231	0	0	0	0	0	0	0	0	0	0	0	0	0	19.3846	0	0	0	2.46154	0	0	0	0	0	0	0	0	2.76923	0	0	0	0	0	3.38462	0	23.0769	8	0
OCF32-9	33.4448	0	1.33779	0	0	0	0	0	1.00334	0	0	0	0.334448	0.668896	14.0468	0	0.668896	0.668896	3.67893	0	0	0	0	0	0.334448	0	0	3.67893	0.668896	0	0	21.0702	0	0	0	18.3946	0	0
OCF33-9	62.5	0	0	0	0.297619	0	12.5	0	0	0	0	0	0	0	15.1786	0	0	0	7.14286	0	0	0	0	0	0	0	0	2.38095	0	0	0	0	0	0	0	0	0	0
OCF34-9	65.1786	0	0	0	2.38095	0	4.16667	0	0.297619	0	0.892857	0	0	0	1.78571	0	0	0	15.7738	0	0	0	0	0	2.97619	1.4881	0	5.05952	0	0	0	0	0	0	0	0	0	0
OCF35-9	3.20988	0	0	0	88.8889	0	0	0	0	0	0	0	0	0.246913	0.493827	0	0	0	2.46914	0	0	0	0	0	0.740741	0	0	1.7284	1.23457	0	0	0.740741	0	0	0	0.246913	0	0
OCF36-9	69.5538	0	0	1.04987	5.51181	0	0	0	0	0	0	0	0	0	1.04987	1.04987	0	0	18.8976	0	0	1.31234	0	0	1.5748	0	0	0	0	0	0	0	0	0	0	0	0	0
OCF37-8	32.1321	0	0	0	4.8048	0	0	0	0	0	0	0	0	0	2.4024	0	0	0	57.6577	0	0	0	0	0	0	0	0	0	0	3.003	0	0	0	0	0	0	0	0
OCF37-9	42.033	0	0	0	17.5824	0	0	0	0	0	0	0	0	0	0	0	0	0	33.7912	0	0	5.76923	0	0.274725	0	0	0	0.549451	0	0	0	0	0	0	0	0	0	0
OCF38-9	9.17722	0.316456	1.26582	0	0.316456	0	1.58228	0	1.89873	7.91139	0	0	0	0	8.5443	0	0	0	43.038	0	0	0	0	6.32911	0	0	3.48101	16.1392	0	0	0	0	0	0	0	0	0	0
OCF39-8	63.1868	0	0	0	5.21978	0	0.824176	0	0	0	0	0	0	0	0.824176	0	0	0	25.2747	1.0989	0	0	0	1.64835	0	0	0	1.92308	0	0	0	0	0	0	0	0	0	0
OCF40-8	43.3022	0	0	0	6.85358	0	0	0	0	0	0	0	0	0	8.09969	0	0	0	14.6417	0	0	0	12.4611	0	2.49221	0	0	12.1495	0	0	0	0	0	0	0	0	0	0
OCF40-9	20.5882	0	0	0	2.94118	0	0	0	0	0	9.47712	0.326797	0	0	0	0	0	0	64.0523	0	0	0	0	0	0.326797	0	0	2.28758	0	0	0	0	0	0	0	0	0	0
OCF41-8	27.027	0	0	0	2.43243	0	0	2.43243	0	1.89189	3.51351	9.45946	0	3.24324	4.86487	1.62162	0	4.05405	18.3784	0	0	0	0.810811	0	0.810811	1.89189	0	11.0811	0	0	0	0	3.78378	0	1.62162	0	0	0
OCF41-9	22.7397	0	2.73973	6.57534	1.91781	0	0	0	2.46575	0	1.09589	1.36986	0	0	6.84932	1.91781	0	0	8.76712	0	0	0	3.28767	0	3.0137	3.83562	0	26.0274	0	0	0	3.28767	0	2.73973	0	0	0	0
OCF42-8	45.509	0	0	0	6.58683	0	1.49701	0.898204	0	3.29341	2.69461	0.898204	0	0	4.19162	0	0	0	14.9701	0	0	0	0	3.59281	0.898204	0.898204	0	12.5749	0	0	0	0	0.598802	0	0	0	0	0
OCF44-8	47.8873	0	0	0	6.47887	0	0	0	0	1.12676	1.12676	0	0	0	1.12676	0	0	1.12676	31.5493	2.25352	0	0	0	0.84507	0	0.84507	0	1.97183	0	0	0	0	0	0	0.84507	0	1.69014	0
OCF45-8	57.3209	0	0	0	10.5919	1.55763	0	0	0	0	3.11526	2.49221	0	0	1.86916	0	0	2.18069	11.838	0.623053	0	0	1.55763	2.49221	0	0	0	0	0	0	0	0	4.36137	0	0	0	0	0
OCF45-9	39.2097	0	0	1.51976	9.11854	2.43161	0	0	0	0	2.12766	0.911854	0	0	0.607903	1.21581	0	2.12766	28.5714	0	0	0	4.86322	2.12766	0	1.21581	0	0.911854	2.73556	0	0	0	0	0.303951	0	0	0	0
OCF46-9	23.8245	0	0	0	40.4389	0.31348	0	0	0.31348	0	13.7931	0.31348	0	0	0	0.626959	0	0.31348	13.1661	0	0	0	0	1.5674	0	0.31348	0	4.70219	0.31348	0	0	0	0	0	0	0	0	0
OCF47-9	82.1114	0.879765	0	6.15836	1.17302	1.75953	0	0	0	0	0	0	0	0	1.17302	0.293255	0	0	2.05279	0	0	0	0	0	0	0.293255	0	3.81232	0	0	0	0	0	0	0	0.293255	0	0
OCF48-8	1.22699	0	0	0	92.638	0	0	0	0	0	2.76074	0.920245	0	0	0	0	0	0	0	0	0	0	0	0	0	0	0	2.45399	0	0	0	0	0	0	0	0	0	0
OCF48-9	30.3922	0	0	0.653595	39.5425	0	0	0	0	0	17.6471	0	0	0	0	0.326797	0	0	3.59477	0	0	0	0	0.980392	0	0.326797	0	6.53595	0	0	0	0	0	0	0	0	0	0
OCF49-8	65.4731	0	0	0	1.27877	1.02302	0	0.767263	0	0	0	0	0	0	0.767263	0	0	0	19.1816	5.11509	0	0	0.767263	0	1.53453	0	0	0	0	2.8133	0	0	0	0	0	0	0	1.27877
OCF49-9	83.3333	0	0	0	0.297619	0	0	0	0	0	0	0	0	0	0	0	0	0	12.7976	0	0	3.57143	0	0	0	0	0	0	0	0	0	0	0	0	0	0	0	0
OCF52-8	65.9824	0	0	0	4.98534	1.17302	0	0	0	0	6.15836	0	0	0	0.293255	0	0	4.10557	5.27859	0.879765	0	0	2.34604	0.879765	2.34604	0	0	1.17302	0	0	0	0	3.51906	0	0	0	0	0.879765
OCF52-9	79.8165	0	0	0.611621	4.89297	0	0	0	0	0	0	0	0	0	0	0	0	0	12.5382	0	0	0	1.22324	0	0	0	0	0.611621	0	0	0	0	0	0	0	0.30581	0	0
OCF53-9	70.5329	0	0	0	0	0	0	0	0.31348	0	0	0	1.5674	0	1.5674	1.25392	0	1.5674	5.32915	0	11.5987	0	1.88088	0	0	0	0	1.5674	0	0	0	0	0	0.940439	0	1.88088	0	0
OCF54-8	52.5074	0	0	0	0	0	0	0	0	0	0	0	0	0	5.8997	0	0	0	1.47493	0	0	0	0.884956	0	0	0	0	0	0	0	0	0	0	0	0	35.3982	0	2.65487
OCF54-9	71.9512	0.97561	0	0.487805	0.243902	0	0	0	0	0	0	0	0.243902	0	3.41463	0	0	1.95122	6.82927	0	0.731707	0	1.95122	0	0	0	0	4.63415	0	0	0	0.97561	0	0	0	5.60976	0	0
OCF55-9	36.9942	0	0	0.289017	0	0.289017	0	0	4.33526	0	0	0	2.31214	0.867052	2.31214	0	0	1.44509	0.867052	0	1.15607	0	0	1.44509	0	0	0	7.22543	0	0	0	34.9711	0	0.867052	0	4.62428	0	0
OCF56-8	0	0	0	0	0	0	0	0	0	0	0	0	0.895522	0.298508	0	0	0	0	98.5075	0	0	0	0	0	0	0	0	0	0	0	0	0	0	0	0	0	0	0
OCF56-9	0.291545	0	0	0	0.58309	0	0	0	0	0	0	0	4.37318	11.0787	0	2.91545	0	0	68.5131	0	0	0	0	0	0	0	0	10.7872	0	0	0	0	0.291545	0	0	1.16618	0	0
OCF57-9	62.3145	0	0	0	0.890208	1.18694	0	0	1.78042	0	0.296736	0	0	0	2.67062	0.890208	0	5.04451	15.1335	0	0	0	0	0	0.890208	1.18694	0	5.63798	0	0	0	0	0.296736	0	0	0.296736	0	0

## Sheet: 4.Spatial lake 2008-9 Env.Var. 
Worksheet 4: Environment variable data (water chemistry, water isotopes) for the spatial data set lakes in Old Crow Flats (2008-2009)
	pH	NH3	SPCOND	Alk	Cl	SO4	DOC	DIC	Ca	Mg	K	Na	SiO2	TN	TDP	TP	Chla	SurfArea	δ18OI(‰)	E/I ratio
Lake-Year		µg/L	µS/cm	mequiv./L	mg/L	mg/L	mg/L	mg/L	mg/L	mg/L	mg/L	mg/L	mg/L	µg/L	µg/L	µg/L	µg/L	km2
OCF01-8	9.36	102	131	56.3	0.27	8.56	13.8	10.1	15.6	5.6	1.65	1.49	1.28	1180	10.3	20.3	4.5985	3.90146	-22.1075	0.792582
OCF01-9	8.56	93	148	61.3	0.25	11.6	11.9	13.1	19	5.75	1.85	1.3	0.72	896	8.4	17.3	1.61926	3.90146	-22.9657	0.634709
OCF02-9	9.84	42	124	56.5	0.24	6.88	9.1	9	10.8	7.91	1.11	1.79	0.37	685	7.9	12.9	1.06703	7.78487	-21.1591	0.664626
OCF03-9	7.34	45	74.3	26.6	0.28	2.08	31	5.8	11.3	2.66	1.25	0.51	2	1070	9.5	14.5	1.49759	0.0091667	-25.3706	0.394506
OCF04-9	8.33	64	165	79.2	0.3	4.66	13.3	17.6	19.5	8.31	1.03	1.43	0.42	776	8.9	17.9	1.25423	0.225888	-22.1792	0.686928
OCF06-8	8.47	178	212	56.6	1.22	45.6	11.8	12.2	21.5	9.93	2.41	3.02	0.48	1170	15.8	57.8	17.3674	5.00516	-19.542	1.01459
OCF06-9	9.03	121	252	75.7	0.42	51.4	16.3	15.2	27.7	13.3	2.52	2.75	0.79	1280	21.1	53.3	2.43358	5.00516	-19.7298	1.56369
OCF07-9	7.64	46	71.4	31	0.21	1.84	13.1	7.1	8.69	2.98	1.48	1.13	1.13	563	18.1	40.7	2.04046	10.116	-24.6123	0.303762
OCF08-8	9.82	52	102	41.5	0.09	0.94	13.4	6.6	10.1	3.91	0.35	1.9	0.25	691	12.8	19.9	0.6994	0.282819	-23.4927	0.591537
OCF08-9	9.56	41	92.2	44.5	0.15	1.33	13.8	7.1	10.4	4.1	0.73	2.07	0.29	690	12	14.4	0.698873	0.282819	-24.1556	0.626879
OCF09-8	8.23	94	127	67.2	0.2	1.21	12.1	14.6	17.3	5.94	0.79	1.61	0.42	692	10.4	22.9	6.09141	0.847392	-23.2497	0.52838
OCF09-9	8.76	41	131	66.8	0.18	1.17	11.6	14	16.5	5.98	0.8	1.62	0.19	605	8.9	14.3	0.855496	0.847392	-23.931	0.637503
OCF10-8	7.8	81	100	47.4	0.29	1.69	16.6	10.5	13.2	3.97	1.2	2.41	0.92	874	28	49.7	2.26955	0.710439	-24.0581	0.499323
OCF10-9	8.38	158	94.7	45.5	0.21	1.34	18.2	8.7	11.7	3.79	0.94	2.21	1.35	1220	24.9	49.9	0.674579	0.710439	-23.9145	0.551367
OCF11-8	7.55	91	50	18.3	0.28	0.73	22.1	4.6	6.05	1.99	1.58	1.63	0.41	956	50.5	66.6	3.74297	0.0708851	-25.4745	0.404375
OCF11-9	7.48	101	54.3	21.2	0.1	0.75	20.2	4.5	6.35	2.12	1.32	1.39	0.35	866	41.8	67.2	2.4055	0.0708851	-25.8182	0.511684
OCF12-9	10	74	140	71.3	0.2	0.5	18	9.9	12.7	7.33	1.61	6.19	0.32	1200	16.7	27.3	5.45995	0.649849	-25.4678	0.937063
OCF13-8	6.96	164	43	17.8	0.1	0.04	30.8	3.9	6.47	1.95	0.52	0.5	3.17	1140	31	41.7	4.34184	0.0232968	-25.3269	0.171067
OCF13-9	6.84	141	50.2	22.6	0.07	0.09	37	4.6	7.82	2.53	0.39	0.52	2.93	973	49.5	67.6	9.02563	0.0232968	-24.8144	0.225164
OCF14-9	9.13	70	102	52.1	0.19	0.25	14.4	9.7	12.5	5.05	0.26	1.62	0.27	843	9.1	21.2	3.36021	0.48098	-23.9722	0.794289
OCF15-8	8.49	68	94	46.8	0.15	2.7	11.6	9.3	12.3	4.3	0.93	0.75	0.13	709	13.5	21.9	1.5538	6.90928	-23.2814	0.559961
OCF15-9	9.63	61	91	42.8	0.12	1.88	11	6.6	10.1	4.33	1.38	0.86	0.35	770	8.4	16.2	2.08164	6.90928	-24.1461	0.744796
OCF16-8	8.41	54	193	90.2	0.15	12.4	15.2	19	27.6	6.7	0.37	1.97	1.3	623	11.4	20.3	1.96506	0.978456	-23.7286	0.146624
OCF16-9	8.8	52	145	64.7	0.21	8.68	15	13.3	21.6	5.03	0.24	1.54	0.98	647	19.8	12	0.440852	0.978456	-25.0581	0.234388
OCF18-8	9.4	75	96	45.4	0.14	0.47	12.1	8.3	13.3	3.2	0.48	0.94	0.24	837	12.6	22.9	2.84065	0.270966	-23.123	0.944113
OCF18-9	9.09	72	104	52.8	0.18	0.43	12.4	10.1	14.8	3.63	0.51	1.17	0.16	846	12	24	0.393116	0.270966	-23.8797	1.17114
OCF19-9	9.78	54	166	59.6	0.12	20.9	14.7	9.6	15.9	9.27	3.47	1.88	1.4	872	12.4	20.7	2.39614	0.106463	-23.1248	0.857066
OCF20-8	8.39	75	133	71.3	0.14	0.16	17.2	14.2	19.9	6.04	0.48	1.24	0.52	852	8.3	20.3	3.93546	0.277444	-24.6202	0.664642
OCF20-9	8.9	64	135	69.2	0.15	0.25	17.5	14.3	18.9	5.83	0.68	1.19	0.33	797	9	19.4	1.40399	0.277444	-24.2002	0.584136
OCF21-8	7.4	61	42	16.4	0.22	0.019	20.1	4.4	5.9	1.82	0.49	1.02	0.44	841	17.6	27.2	1.77152	0.159453	-25.0323	0.399985
OCF21-9	7.35	86	46.9	17.8	0.17	0.04	21.6	4.1	6.1	1.96	0.56	0.92	0.5	857	21	34.6	2.59269	0.159453	-24.5215	0.384371
OCF22-8	6.65	41	21	7.33	0.15	0.06	21.4	2.1	2.61	1.1	0.58	0.38	0.34	555	4.5	12	1.78593	0.0158682	-26.8105	0.480886
OCF22-9	7.48	51	54.9	23.4	0.14	0.1	16.8	5.4	6.1	2.71	1.06	0.52	0.55	594	13	21.3	4.08092	0.0158682	-25.7666	0.603943
OCF23-9	6.4	39	23.5	6.61	0.1	0.1	23.6	1.6	2.5	1.12	0.51	0.33	0.52	557	7.8	12.9	0.765641	0.005095	-25.8485	0.413914
OCF24-8	7.22	58	44	20.2	0.22	0.06	12.5	5.2	6.16	1.91	0.36	0.36	0.28	772	7.7	18	1.7569	1.22046	-24.804	0.861681
OCF24-9	7.38	70	42	18.9	0.12	0.05	13.6	4.4	5.68	1.7	0.21	0.28	0.22	821	8.4	17.9	1.21679	1.22046	-21.6982	0.486866
OCF25-9	6.03	117	30.4	9.11	0.05	0.31	43.1	1.4	4.14	1.73	0.6	0.33	3.18	970	33.1	74.7	5.11051	0.0107162	-24.3379	0.204015
OCF26-8	7.03	66	33	21.4	0.25	0.13	18.3	3.9	4.77	1.53	0.61	0.45	0.51	688	15.9	31.7	4.72072	0.423434	-24.0966	0.304002
OCF26-9	7.1	62	32.3	11.1	0.12	0.19	17.5	2.9	4.25	1.42	0.43	0.37	0.28	620	16.9	29	1.82895	0.423434	-23.537	0.242707
OCF27-8	10.2	112	131	48.3	0.18	3.04	12.7	7.5	12.4	5.54	0.09	1.27	0.86	962	9.5	36.6	8.64702	13.2088	-22.5616	0.808577
OCF28-8	9.32	62	126	65.2	0.24	2.86	13	12.7	15.3	7.35	0.17	1.79	0.32	805	6.7	14.3	2.51314	7.99906	-21.7546	0.797757
OCF28-9	8.03	169	120	58.7	0.33	2.4	17.6	12.6	14.9	5.68	0.69	1.51	1.04	1030	17.5	119	5.69394	7.99906	-21.245	0.52065
OCF29-8	9.83	110	117	55.8	0.33	3.34	9.2	10.2	11.6	6.69	0.08	1.34	1.09	806	6.5	36	7.12233	6.85755	-21.2372	0.640039
OCF29-9	9.54	50	117	57.5	0.17	3.57	8.1	10.2	12	7.17	0.04	1.33	0.36	594	7.34	17.8	0.705113	6.85755	-20.5044	0.457394
OCF30-8	8.18	91	118	55.1	0.19	4.72	19.6	11.6	16.8	5.3	0.65	0.96	0.31	849	9.7	23.5	2.48105	0.0851829	-24.1125	0.732969
OCF30-9	7.86	103	131	59.1	0.1	5.9	19.4	13.2	19.2	5.11	0.76	0.89	0.33	879	8.5	73.5	4.89	0.0851829	-23.0713	0.478497
OCF31-8	7.68	120	111	48.3	0.31	5.63	21.1	10.7	14.7	5.19	1.57	0.74	0.33	972	16.4	24.7	4.10657	0.0618339	-24.3288	0.589152
OCF31-9	8	101	135	59.8	0.12	5.89	18.9	12.9	19.5	5.07	0.79	0.93	0.31	844	9.2	24.5	12.4	0.0618339	-23.4736	0.473681
OCF32-8	6.75	223	31	12.6	0.14	0.25	21.5	3.3	4.74	1.33	0.47	0.62	1.54	1110	30.7	55.8	18.8218	0.282029	-24.0792	0.134741
OCF32-9	6.86	120	29	10.2	0.19	0.4	19.1	2.1	4.04	1.18	0.32	0.6	0.9	626	29.9	50.6	8.0308	0.282029	-24.3564	0.12545
OCF33-9	8.49	92	160	77.3	0.33	4.6	16.9	16.7	21	7.6	1.8	0.92	0.29	845	8.1	28.9	3.03261	0.679004	-22.6967	0.515865
OCF34-9	9.12	70	158	75.7	0.48	6.79	11	16.1	19.5	7.37	2.89	1.11	0.45	759	9.9	19.4	2.38678	6.1082	-23.0588	0.59717
OCF35-9	8.17	66	181	80.2	0.32	9.36	20.6	18.4	24.2	7.76	2.28	0.98	0.23	906	13.5	20.2	1.09199	0.134822	-22.9979	0.454846
OCF36-9	9.41	68	147	69.9	0.19	5.62	15.9	12.9	16.3	8.78	0.81	1.78	0.22	903	9.5	21.5	1.40399	1.1244	-21.4452	0.57349
OCF37-8	9.64	127	125	55.3	0.12	7.68	14.1	10.1	13.5	6.79	0.54	1.51	0.37	1080	8.9	34	8.97457	5.14332	-21.7069	0.737525
OCF37-9	8.94	87	139	61.5	0.22	9.18	12.8	12.2	15.8	7.3	0.91	1.51	0.28	850	10.6	24.8	1.24487	5.14332	-22.9182	0.737585
OCF38-9	8.17	39	189	80.1	0.64	15.1	6.7	18.7	28.9	5.33	1.96	0.95	0.37	361	6.1	15.2	0.956583	12.6702	-22.3729	0.406602
OCF39-8	9.32	107	175	86.6	0.56	8.31	13	17.8	16.8	12.1	1.88	3.08	0.41	853	11	25.7	6.45929	12.6702	-19.9723	0.545204
OCF40-8	7.63	171	90	46.5	0.23	1.06	11.8	10.2	13	3.7	0.67	1.18	0.8	1460	7.6	139	25.2158	2.75026	-21.9628	0.384026
OCF40-9	9.36	80	94.3	50.8	0.24	0.93	12.3	8.6	13	3.68	0.6	1.07	0.53	881	6.9	48.6	7.26329	2.75026	-23.3026	0.357229
OCF41-8	7.49	118	85	40.8	0.5	1.06	21.3	9.3	11.1	3.68	2.68	1.18	3.14	966	14.6	35.5	5.62515	0.0558607	-23.8735	0.425067
OCF41-9	7.55	111	85.1	35.1	0.4	1.29	21.1	8.2	10.2	3.57	2.55	1.13	1.14	879	13.5	29.7	1.32911	0.0558607	-24.1338	0.453214
OCF42-8	8.76	28	181	99	0.41	5.11	6.4	21.9	25	9.05	1.07	1.83	0.48	337	3.6	10.5	0.427768	0.27999	-20.2036	0.368611
OCF44-8	8.44	232	117	64	0.24	0.5	13.3	13.4	18.8	4.26	1.32	0.78	2.81	1240	8.1	64.8	21.6878	2.8392	-22.6171	0.365887
OCF45-8	9.6	65	132	42.6	0.12	22.5	11.9	7.8	22.4	2.93	0.12	0.23	1.26	733	11.2	19.4	1.04803	0.127048	-24.9225	0.263057
OCF45-9	8.83	49	162	60.1	0.13	20.6	12.3	12.3	27.8	3.02	0.23	0.39	1.24	658	9.2	21	7.08857	0.127048	-26.1388	0.2713
OCF46-9	10.1	44	149	56.1	0.14	13.1	19.8	7.9	19.4	6.6	0.1	1.52	0.39	1050	17.3	33.3	4.44596	0.122011	-23.3491	0.684481
OCF47-9	7.85	72	76.8	35.5	0.18	0.27	14.5	7.9	11	2.61	0.82	0.58	0.21	785	6.5	12.5	1.6099	0.0437506	-23.9677	0.773076
OCF48-8	9.36	116	186	100	0.28	0.86	9.2	20	16.5	7.88	2.05	13.1	2.87	909	30.5	38.2	6.42507	1.30543	-23.7692	0.211422
OCF48-9	9.65	124	151	78.2	0.16	0.28	8.9	14	10.6	6.45	1.33	12.2	5.42	826	45	67.5	1.90708	1.30543	-24.1043	0.242451
OCF49-8	9.81	98	137	59.2	0.19	9.64	12.3	12	12.7	8.92	0.45	1.73	0.81	985	8.2	27.2	6.09569	1.1476	-22.4426	0.793778
OCF49-9	9.36	75	156	65	0.28	14.5	12.4	11.8	15	9.64	0.87	1.84	0.56	822	7.4	24.4	4.72599	1.1476	-21.0252	0.59557
OCF52-8	9.02	48	101	51.2	0.12	0.24	19.4	10.3	16.4	3.64	0.57	0.41	0.46	766	11.1	19.3	1.49719	0.0315369	-26.4088	0.387418
OCF52-9	9.63	43	103	52.1	0.04	0.52	20.7	7.4	18	3.63	0.08	0.28	0.85	798	12.3	23.7	1.5631	0.0315369	-24.3871	0.318766
OCF53-9	8.04	40	122	60.6	0.34	0.04	14.6	13.4	15.7	5.55	1.51	0.94	0.76	582	6	12	1.50227	0.0438725	-22.9882	0.579598
OCF54-8	7.73	28	90	45.3	0.42	0.52	20.7	10.1	15.6	2.65	1.23	0.44	1.84	625	10.3	18.2	2.05329	0.354816	-24.9849	0.271024
OCF54-9	7.75	24	86.8	38.9	0.27	0.41	21.4	8.4	14.4	2.58	1.11	0.4	0.68	629	11.1	17.5	2.91093	0.354816	-24.3725	0.220487
OCF55-9	7.07	101	44	14.8	0.12	0.45	24.9	3.4	5.75	2.11	0.96	0.37	0.66	922	18	36.5	3.03565	0.0201058	-25.2341	0.193862
OCF56-8	6.93	198	73	33.4	0.13	0.25	25.9	8.9	10.7	2.23	2.93	0.33	2.98	1140	249	327	15.7761	0.0021486	-25.1608	0.268457
OCF56-9	6.91	174	70.7	32	0.13	0.17	25.6	7.5	10.2	2.44	1.39	0.38	1.68	1140	107	291	1.81582	0.0021486	-24.0048	0.244581
OCF57-9	7.87	37	104	49.1	0.38	0.04	15.7	11	15.3	3.05	1.23	0.92	2.89	693	7.3	13.3	1.81582	0.0503495	-22.868	0.463749
